# Supplementary material for: Toxicological Evaluation of Kaempferol and Linearolactone as Treatments for Amoebic Liver Abscess Development in Mesocricetus auratus
Source: Int J Mol Sci. 2024 Oct 2;25(19):10633. doi: 10.3390/ijms251910633 (PMC11477209; doi:10.3390/ijms251910633)
Supplement: Supplementary file 1 [file ijms-25-10633-s001.zip]

Archive with 2 entries (2 files):
- File S1.pdf
- Supplementary Materials 230924.pdf
